# Supplementary material for: CTNNB1 mutations, TERT polymorphism and CD8+ cell densities in resected hepatocellular carcinoma are associated with longer time to recurrence
Source: BMC Cancer. 2022 Aug 13;22:884. doi: 10.1186/s12885-022-09989-0 (PMC9375422; doi:10.1186/s12885-022-09989-0)
Supplement: Supplementary file 1 — Additional file 1. [file 12885_2022_9989_MOESM1_ESM.xlsx]

## Sheet: Supplementary table 1
Supplementary Table 1 Distribution and type of CTNNB1 mutation among enrolled patients
	Nucleotied change	Amino Acid Change	Number of cases
1	A95T	D32V	5
2	C98A	S33Y	1
3	C98G	S33C	1
4	G101T	G34V	4
5	C110A	S37Y	1
6	C110G	S37C	1
7	A121G	T41A	1
8	C134T	S45F	1
9	C134A	S45Y	1
10	G159A	E53E	1
11	G169A	V57M	1
12	T65A	S29S	1
13	C98T/T144C	S33F/G48G	1
14	A95T/G101T/A121G	D32V/G34V/T41A	1

## Sheet: Supplementary table 2
Supplementary Table 2. Spearman Correlation between clinical/pathological and genetic variables
Variable	TERT Mutation (-124 bp)		TERT Mutation (-146 bp)		rs2853669		CTNNB1 Mutation
	P-value	rho	P-value	rho	P-value	rho	P-value	rho
Diabetes mellitus	0.6048	0.06939	0.7148	-0.0465666	0.5682	0.0709718	0.004422	0.365473
Age	0.4311	0.105384	0.637	0.0601155	0.4953	0.0847522	0.3029	0.136415
Gender	0.2991	0.138703	0.09044	-0.213395	0.8511	-0.0233719	0.1027	0.214586
viral hepatitis	0.8133	0.0322749	0.5024	-0.0867926	0.4078	0.104412	0.6354	-0.0641533
Tumor Grade (WHO)	0.7749	-0.0390754	0.4038	-0.107923	0.7636	0.0380271	0.3603	0.123442
Tumor Grade (Edmondson-Steiner)	0.8287	-0.0295752	1	0	0.2717	0.138367	0.8876	0.0191445
Tumor Size	0.9612	0.00678459	0.8801	0.0198904	0.7792	0.0360244	0.2514	0.157305
Growth type	0.8161	-0.0395748	0.8467	0.0311467	0.9343	0.0127865	0.1007	-0.274077
Extent of Encapsulation	0.1075	0.221496	0.9711	0.00478534	0.3958	-0.108843	0.0317	0.290067
Architectural Grade	0.1346	-0.204304	0.7545	0.0408752	0.7781	0.035924	0.7679	0.0403341
Stromal Component	0.4506	0.102856	0.4299	-0.102067	0.4939	-0.0863638	0.17	-0.184291
Nuclear Grade	0.8771	0.0211348	0.3939	-0.110181	0.562	0.0732467	0.3315	0.130974
Nucleoar Grade	0.05458	0.258317	0.3218	-0.12791	0.9285	-0.011344	0.7538	0.0424678
Microvascilar Invasion	0.8127	0.032686	0.8321	0.0277188	0.09474	0.210662	0.157	-0.191663
Necrosis	0.9335	-0.0114109	0.7199	-0.046457	0.8064	-0.0312466	0.8924	0.01849
Tumor micronodularity	0.2702	0.151307	0.7866	-0.0353779	0.5548	0.0752054	0.371	-0.121836
Microsatelites	0.2067	0.178011	0.2173	-0.164488	0.9445	-0.00910346	0.9391	-0.0107583
TNM	0.9068	-0.0157113	0.7682	0.0375608	0.7872	-0.0336093	0.6126	0.0672818
Alfa-fetoprotein	0.3102	0.171464	0.004082	-0.429174	0.3956	-0.129755	0.7465	-0.0534554
Cytological type	0.7144	0.05	0.9192	0.0131484	0.3222	-0.12473	0.8314	0.0288264
Child-pugh score	0.3006	0.143486	0.6896	-0.0526316	0.6059	0.0662589	0.2847	-0.146845
CD8_TC	0.5423	0.0831554	0.9097	0.0147018	0.4927	-0.0866046	0.7072	0.0508493
CD8_TIM	0.1696	0.187876	0.6093	0.0667394	0.8264	0.027955	0.07083	0.243257

## Sheet: Supplementary table 3
Supplementary Table 3. Correlation between CD8+ cells densities in TC and IM and clinical factors
	CD8 TC		CD8 IM
	p-val	rho	p-val	rho
Age	0.01014	0.316802	0.003147	0.363569
Tumor Grade ES	0.01602	0.297689	0.009405	0.322261
Nuclear grade	0.01016	0.316705	0.005117	0.345893
Nucleoar grade	0.03356	0.26404	0.0714	0.226886
Tumor micronodularity	0.04509	0.251397	0.05263	0.24533
Tumor Necrosis	0.01402	0.305741	0.02409	0.28399
Stromal component	0.0006811	0.410578	0.001043	0.40044

## Sheet: Supplementary table 4
Supplementary Table 4: Log Rank test for combined variables
TTR
CTNNB1CD8TC				CTNNB1CD8IM
group 1	group 2	p - value		group 1	group 2	p - value
CTNNB1(+/-)/CD8TC(LD/HD) n=31	CTNNB1(+)/CD8TC(HD) n=17	0.027571		CTNNB1(+/-)/CD8TIM(LD/HD) n=27	CTNNB1(+)/CD8TIM(HD) n=18	0.0862619
CTNNB1(-)/CD8TC(LD) n=9	CTNNB1(+)/CD8TC(HD) n=17	0.00128974		CTNNB1(-)/CD8TIM(LD) n=9	CTNNB1(+)/CD8TIM(HD) n=18	0.000581897
CTNNB1(-)/CD8TC(LD) n=9	CTNNB1(+/-)/CD8TC(LD/HD) n=31	0.119206		CTNNB1(-)/CD8TIM(LD) n=9	CTNNB1(+/-)/CD8TIM(LD/HD) n=27	0.127938
SNPCD8TC				SNPCD8IM
group 1	group 2	p - value		group 1	group 2	p - value
GG/CD8TC(LD) n=3	GG/CD8TC(HD) n=12	0.000911896		GG/CD8TIM(LD) n=2	GG/CD8TIM(HD) n=13	0.0143059
AG/CD8TC(HD) n=14	GG/CD8TC(HD) n=12	0.256433		AG/CD8TIM(HD) n=16	GG/CD8TIM(HD) n=13	0.154601
AG/CD8TC(HD) n=14	GG/CD8TC(LD) n=3	0.147032		AG/CD8TIM(HD) n=16	GG/CD8TIM(LD) n=2	0.359225
AG/CD8TC(LD) n=8	GG/CD8TC(HD) n=12	0.000193185		AG/CD8TIM(LD) n=6	GG/CD8TIM(HD) n=13	0.000239858
AG/CD8TC(LD) n=8	GG/CD8TC(LD) n=3	0.817005		AG/CD8TIM(LD) n=6	GG/CD8TIM(LD) n=2	0.860603
AG/CD8TC(LD)n=8	AG/CD8TC(HD) n=14	0.0675905		AG/CD8TIM(LD) n=6	AG/CD8TIM(HD) n=16	0.0451187
AA/CD8TC(HD) n=23	GG/CD8TC(HD) n=12	0.0352709		AA/CD8TIM(HD) n=19	GG/CD8TIM(HD) n=13	0.0349938
AA/CD8TC(HD) n=23	GG/CD8TC(LD) n=3	0.699069		AA/CD8TIM(HD) n=19	GG/CD8TIM(LD) n=2	0.956466
AA/CD8TC(HD) n=23	AG/CD8TC(HD) n=14	0.311791		AA/CD8TIM(HD) n=19	AG/CD8TIM(HD) n=16	0.339709
AA/CD8TC(HD) n=23	AG/CD8TC(LD) n=8	0.363831		AA/CD8TIM(HD) n=19	AG/CD8TIM(LD) n=6	0.359596
AA/CD8TC(LD) n=5	GG/CD8TC(HD) n=12	4.8692e-05		AA/CD8TIM(LD) n=8	GG/CD8TIM(HD) n=13	0.00210317
AA/CD8TC(LD) n=5	GG/CD8TC(LD) n=3	0.919944		AA/CD8TIM(LD) n=8	GG/CD8TIM(LD) n=2	0.984398
AA/CD8TC(LD) n=5	AG/CD8TC(HD) n=14	0.0795709		AA/CD8TIM(LD) n=8	AG/CD8TIM(HD) n=16	0.120428
AA/CD8TC(LD) n=5	AG/CD8TC(LD) n=8	0.495975		AA/CD8TIM(LD) n=8	AG/CD8TIM(LD) n=6	0.452404
AA/CD8TC(LD) n=5	AA/CD8TC(HD) n=23	0.611241		AA/CD8TIM(LD) n=8	AA/CD8TIM(HD) n=19	0.799557
DFS
CTNNB1CD8TC				CTNNB1CD8IM
group 1	group 2	p - value		group 1	group 2	p - value
CTNNB1(+/-)/CD8TC(LD/HD) n=31	CTNNB1(+)/CD8TC(HD) n=17	0.124354		CTNNB1(+/-)/CD8TIM(LD/HD) n=27	CTNNB1(+)/CD8TIM(HD) n=18	0.134158
CTNNB1(-)/CD8TC(LD) n=9	CTNNB1(+)/CD8TC(HD) n=17	0.0207331		CTNNB1(-)/CD8TIM(LD) n=9	CTNNB1(+)/CD8TIM(HD) n=18	0.0216628
CTNNB1(-)/CD8TC(LD) n=9	CTNNB1(+/-)/CD8TC(LD/HD) n=31	0.0742382		CTNNB1(-)/CD8TIM(LD) n=9	CTNNB1(+/-)/CD8TIM(LD/HD) n=27	0.268515
SNPCD8TC				SNPCD8IM
group 1	group 2	p - value		group 1	group 2	p - value
GG/CD8TC(LD) n=3	GG/CD8TC(HD) n=12	0.677179		GG/CD8TIM(LD) n=2	GG/CD8TIM(HD) n=13	0.638228
AG/CD8TC(HD) n=14	GG/CD8TC(HD) n=12	0.463661		AG/CD8TIM(HD) n=16	GG/CD8TIM(HD) n=13	0.664771
AG/CD8TC(HD) n=14	GG/CD8TC(LD) n=3	0.748556		AG/CD8TIM(HD) n=16	GG/CD8TIM(LD) n=2	0.395382
AG/CD8TC(LD) n=8	GG/CD8TC(HD) n=12	0.0729832		AG/CD8TIM(LD) n=6	GG/CD8TIM(HD) n=13	0.0399927
AG/CD8TC(LD) n=8	GG/CD8TC(LD) n=3	0.23253		AG/CD8TIM(LD) n=6	GG/CD8TIM(LD) n=2	0.162519
AG/CD8TC(LD)n=8	AG/CD8TC(HD) n=14	0.171015		AG/CD8TIM(LD) n=6	AG/CD8TIM(HD) n=16	0.0321956
AA/CD8TC(HD) n=23	GG/CD8TC(HD) n=12	0.961318		AA/CD8TIM(HD) n=19	GG/CD8TIM(HD) n=13	0.705672
AA/CD8TC(HD) n=23	GG/CD8TC(LD) n=3	0.67647		AA/CD8TIM(HD) n=19	GG/CD8TIM(LD) n=2	0.756877
AA/CD8TC(HD) n=23	AG/CD8TC(HD) n=14	0.646845		AA/CD8TIM(HD) n=19	AG/CD8TIM(HD) n=16	0.6782
AA/CD8TC(HD) n=23	AG/CD8TC(LD) n=8	0.0974974		AA/CD8TIM(HD) n=19	AG/CD8TIM(LD) n=6	0.468268
AA/CD8TC(LD) n=5	GG/CD8TC(HD) n=12	3.40557e-05		AA/CD8TIM(LD) n=8	GG/CD8TIM(HD) n=13	0.000421035
AA/CD8TC(LD) n=5	GG/CD8TC(LD) n=3	0.0265958		AA/CD8TIM(LD) n=8	GG/CD8TIM(LD) n=2	0.0143377
AA/CD8TC(LD) n=5	AG/CD8TC(HD) n=14	0.000472383		AA/CD8TIM(LD) n=8	AG/CD8TIM(HD) n=16	0.000214219
AA/CD8TC(LD) n=5	AG/CD8TC(LD) n=8	0.153294		AA/CD8TIM(LD) n=8	AG/CD8TIM(LD) n=6	0.226795
AA/CD8TC(LD) n=5	AA/CD8TC(HD) n=23	4.8692e-05		AA/CD8TIM(LD) n=8	AA/CD8TIM(HD) n=19	0.0760811

## Sheet: Supplementary table 5
Supplement Table 5. Multivariable Cox-regression of individual genetic and immune variables asocciated with TTR adjusted for age and TNM stage.
Variable	Group	N	HR
TERT Mutation (-124 bp)	WT	17	1
	MT	41	0.64 (0.27-1.51, p=0.309)
TERT Mutation (-146 bp)	WT	61	1
	MT	3	2.41 (0.56-10.44, p=0.240)
CTNNB1 Mutation	WT	38	1
	MT	21	0.36 (0.13-0.99, p=0.048)
rs2853669	A/A	30	1
	A/G	22	0.46 (0.19-1.15, p=0.097)
	G/G	15	0.26 (0.08-0.80, p=0.020)
CD8+ (TC)	LD	16	1
	HD	49	0.47 (0.19-1.21, p=0.117)
CD8+ (IM)	LD	16	1
	HD	48	0.47 (0.18-1.23, p=0.125)

## Sheet: Supplementary table 6
Supplementary table 6. Multivariable Cox-regression of combined genetic and immune variables asocciated with TTR adjusted for age and TNM stage.
Variable	Group	N	HR
CTNNB1 Mutation + CD8+ (TC)	CTNNB1(-)/CD8TC(LD)	9	1
	CTNNB1(+)/CD8TC(HD)	17	0.23 (0.04-1.23), p=0.086
CTNNB1 Mutation + CD8+ (IM)	CTNNB1(-)/CD8TIM(LD)	11	1
	CTNNB1(+)/CD8TIM(HD)	18	0.26 (0.06-1.08), p=0.063
rs2853669 + CD8+ (TC)	AA/CD8TC(LD)	5	1
	AA/CD8TC(HD)	23	0.56 (0.15-2.17), p=0.404
	GG/CD8TC(LD)	3	0.94 (0.15-5.91), p=0.948
	GG/CD8TC(HD)	12	0.09 (0.01-0.61), p=0.013
rs2853669 + CD8+ (IM)	AA/CD8TIM(LD)	8	1
	AA/CD8TIM(HD)	19	0.89 (0.27-2.88), p=0.841
	GG/CD8TIM(LD)	2	0.80 (0.08-8.02), p=0.852
	GG/CD8TIM(HD)	13	0.13 (0.03-0.65), p=0.013
TERT Mutation (-124 bp) + rs2853669	TERT(-)/AA	8	1
	TERT(+)/AA	17	0.67 (0.19-2.38, p=0.536)
	TERT(+)/GG	10	0.18 (0.04-0.84, p=0.029)
	TERT(-)/GG	5	0.15 (0.02-1.47, p=0.103)

## Sheet: Supplemantary Figures
Supplementary Figure 1 Kaplan-Meier analysis for TTR (A) and DFS (B) according to genotype
Supplementary Figure 2 Kaplan-Meier analysis for TTR (according to low/high CD8+ cell densities in TC (A) and IM (C) and DFS in TC (B) and IM( D)
Supplementary Figure 3 Kaplan-Meier analysis for TTR according to presence or absence of o polymorphism rs2853669 and CD8+cell density in TC (A) and IM (C) and DFS in TC (B) and IM (D)
